# Supplementary material for: The Impact of Lifetime Alcohol and Cigarette Smoking Loads on Amyotrophic Lateral Sclerosis Progression: A Cross-Sectional Study
Source: Life (Basel). 2021 Apr 17;11(4):352. doi: 10.3390/life11040352 (PMC8072690; doi:10.3390/life11040352)
Supplement: Supplementary file 1 [file life-11-00352-s001.zip]

Archive with 1 entries (1 files):
- life-1128781-supplementary.pdf
